# Supplementary material for: Diagnosing Middle Ear Malformation by Pure-Tone Audiometry Using a Three-Dimensional Finite Element Model: A Case-Control Study
Source: J Clin Med. 2023 Dec 4;12(23):7493. doi: 10.3390/jcm12237493 (PMC10707247; doi:10.3390/jcm12237493)
Supplement: Supplementary file 1 [file jcm-12-07493-s001.zip]

Archive with 1 entries (1 files):
- jcm-2699282-supplementary.pptx
